# Supplementary material for: Gene expression meta-analysis in the prefrontal cortex: unraveling biological underpinnings of suicidal risk
Source: BMC Psychiatry. 2026 May 20;26:545. doi: 10.1186/s12888-026-08170-2 (PMC13390219; doi:10.1186/s12888-026-08170-2)
Supplement: Supplementary file 12 — Supplementary Material 12 [file 12888_2026_8170_MOESM12_ESM.xlsx]

## Sheet: Supplementary Table S1
GEO Accession	Total Samples (Initial)	Included in Meta-analysis	Excluded Samples
GSE208338	170	101	69
GSE101521	87	30	57
GSE248260	25	17	8
GSE5388	55	40	15
GSE5389	22	15	7
GSE92538	364	45	319

## Sheet: Supplementary Table S2
Cell type	ENSG ID	Gene symbol
Excitatory	ENSG00000104888	SLC17A7
Excitatory	ENSG00000091664	SLC17A6
Excitatory	ENSG00000070808	CAMK2A
Excitatory	ENSG00000058404	CAMK2B
Excitatory	ENSG00000119042	SATB2
Excitatory	ENSG00000136535	TBR1
Excitatory	ENSG00000257923	CUX1
Excitatory	ENSG00000111249	CUX2
Excitatory	ENSG00000198963	RORB
Excitatory	ENSG00000127152	BCL11B
Excitatory	ENSG00000155511	GRIA1
Excitatory	ENSG00000120251	GRIA2
Inhibitory	ENSG00000128683	GAD1
Inhibitory	ENSG00000136750	GAD2
Inhibitory	ENSG00000157005	SST
Inhibitory	ENSG00000100362	PVALB
Inhibitory	ENSG00000146469	VIP
Inhibitory	ENSG00000125869	LAMP5
Inhibitory	ENSG00000189056	RELN
Inhibitory	ENSG00000145824	CXCL14
Inhibitory	ENSG00000169282	KCNAB1
Inhibitory	ENSG00000182379	NXPH4
Astrocyte	ENSG00000171885	AQP4
Astrocyte	ENSG00000144908	ALDH1L1
Astrocyte	ENSG00000131095	GFAP
Astrocyte	ENSG00000079215	SLC1A3
Astrocyte	ENSG00000110436	SLC1A2
Astrocyte	ENSG00000152661	GJA1
Astrocyte	ENSG00000125398	SOX9
Astrocyte	ENSG00000068078	FGFR3
Microglia	ENSG00000204472	AIF1
Microglia	ENSG00000168329	CX3CR1
Microglia	ENSG00000095970	TREM2
Microglia	ENSG00000066336	SPI1
Microglia	ENSG00000173372	C1QA
Microglia	ENSG00000173369	C1QB
Microglia	ENSG00000159189	C1QC
Microglia	ENSG00000011600	TYROBP
Microglia	ENSG00000158869	FCER1G
Microglia	ENSG00000182578	CSF1R
Oligodendrocyte	ENSG00000197971	MBP
Oligodendrocyte	ENSG00000168314	MOBP
Oligodendrocyte	ENSG00000123560	PLP1
Oligodendrocyte	ENSG00000105695	MAG
Oligodendrocyte	ENSG00000204655	MOG
Oligodendrocyte	ENSG00000173786	CNP
Oligodendrocyte	ENSG00000013297	CLDN11
Oligodendrocyte	ENSG00000100146	SOX10
OPC	ENSG00000134853	PDGFRA
OPC	ENSG00000038427	VCAN
OPC	ENSG00000173546	CSPG4
OPC	ENSG00000184221	OLIG1
OPC	ENSG00000205927	OLIG2
Endothelial	ENSG00000184113	CLDN5
Endothelial	ENSG00000102755	FLT1
Endothelial	ENSG00000128052	KDR
Endothelial	ENSG00000110799	VWF
Endothelial	ENSG00000131477	RAMP2
Endothelial	ENSG00000261371	PECAM1
Endothelial	ENSG00000149564	ESAM
Pericyte	ENSG00000113721	PDGFRB
Pericyte	ENSG00000143248	RGS5
Pericyte	ENSG00000121361	KCNJ8
Pericyte	ENSG00000069431	ABCC9
Pericyte	ENSG00000074181	NOTCH3

## Sheet: Supplementary Table S3
ENSG	SYMBOL	GENENAME	n_studies	logFC	meta_SE	meta_z	P.Value	ci_lb	ci_ub	tau2	I2	H2	Q_p	adj.P.Val	Regulation
ENSG00000123975	CKS2	CDC28 protein kinase regulatory subunit 2	6	0.16913870115500276	0.0540849	3.127282588759412	0.0017643	0.0631343	0.27514311656896007	0.00211624	11.725425329028905	1.1328290209579994	0.5645203462002012	0.9376252389885792	Upregulated
ENSG00000179388	EGR3	early growth response 3	6	-0.174079	0.0615746	-2.82711	0.00469695	-0.294763	-0.0533945	0.00217298	9.104866446694485	1.1001689099379004	0.20173533472524763	0.9376252389885792	Downregulated
ENSG00000186642	PDE2A	phosphodiesterase 2A	6	0.17475633248493483	0.0636892	2.743891347600473	0.00607156	0.0499277	0.2995849333113884	0.013974199683864388	60.7778	2.5495754759827847	0.031786197501491156	0.9376252389885792	Upregulated
ENSG00000153234	NR4A2	nuclear receptor subfamily 4 group A member 2	6	-0.203178	0.0742833	-2.73518	0.00623456	-0.348771	-0.0575858	0	0	1	0.719294	0.9376252389885792	Downregulated
ENSG00000011600	TYROBP	transmembrane immune signaling adaptor TYROBP	6	0.16945841496406328	0.0647117	2.6186679898936815	0.00882738	0.0426258	0.29629098460963027	3.691653353975901e-6	0.012571633441605324	1.00013	0.31601976597457165	0.9376252389885792	Upregulated
ENSG00000164600	NEUROD6	neuronal differentiation 6	6	-0.150844	0.0586369	-2.57252	0.010096250665412221	-0.265771	-0.0359181	0.00485647	23.725132176872517	1.3110478307466664	0.1181967123401604	0.9376252389885792	Downregulated
ENSG00000282608	ADORA3	adenosine A3 receptor	6	0.2564977070487399	0.12403833832425332	2.0678905450846945	0.0386503	0.013387031231009122	0.4996083828664707	0.067914	86.21215967506899	7.252767485215299	0.00686268	0.9376252389885792	Upregulated
ENSG00000197903	H2BC12	H2B clustered histone 12	6	0.1692095261100277	0.0823961	2.0536102947292654	0.040013424958000574	0.00771609	0.3307029593421912	0.029891065589521277	80.23009684215565	5.058193720100331	4.7562856900102655e-4	0.9376252389885792	Upregulated
ENSG00000119888	EPCAM	epithelial cell adhesion molecule	6	0.1639219262753573	0.0801232	2.045873855793271	0.0407688	0.00688337	0.3209604801756202	0.016842689701694395	48.30698508444238	1.934497342887691	0.0501912	0.9376252389885792	Upregulated
ENSG00000099203	TMED1	transmembrane p24 trafficking protein 1	6	0.15138495070568464	0.0755825	2.002911250753593	0.045186815268955495	0.00324606	0.299524	0.0220948	73.70271973241307	3.802674610547327	0.00916057	0.9376252389885792	Upregulated

## Sheet: Supplementary Table S4
ENSG	SYMBOL	GENENAME	n_studies	meta_logFC	meta_SE	meta_z	meta_p	ci_lb	ci_ub	tau2	I2	H2	Q_p	FDR	Regulation
ENSG00000174607	UGT8	UDP glycosyltransferase 8	4	-0.455485	0.12814376853223375	-3.55449	3.7871954660748195e-4	-0.706642	-0.204328	0.00821656	12.478486854269084	1.1425762238992752	0.33962878182874545	0.34012939421266936	Downregulated
ENSG00000170345	FOS	Fos proto-oncogene, AP-1 transcription factor subunit	4	-0.374247	0.18565209308165084	-2.01585	0.0438154	-0.738119	-0.0103759	0.0535845	39.168843268449685	1.6438944345790256	0.20477215187706915	0.7021332902957499	Downregulated
ENSG00000204389	HSPA1A	heat shock protein family A (Hsp70) member 1A	4	-0.358747	0.13742131677314495	-2.61056	0.00903942	-0.628087	-0.0894057	0	0	1	0.5873080800707562	0.5337438758504669	Downregulated
ENSG00000134294	SLC38A2	solute carrier family 38 member 2	4	-0.326571	0.10656935428294102	-3.06439	0.00218111	-0.535443	-0.117698	0.022355730347258976	49.64445163484894	1.9858784830393335	0.1116111757558904	0.47247390592783345	Downregulated
ENSG00000141338	ABCA8	ATP binding cassette subfamily A member 8	4	-0.315934	0.14529033126102664	-2.1745	0.029667460556933797	-0.600698	-0.0311703	0	0	1	0.5124696693432368	0.6612828277168996	Downregulated
ENSG00000114573	ATP6V1A	ATPase H+ transporting V1 subunit A	4	-0.315402	0.13431307988298358	-2.34826	0.018861339673541738	-0.578651	-0.0521533	0.0345773	48.20223542533891	1.93059	0.11880394474261298	0.6114933216015181	Downregulated
ENSG00000198961	PJA2	praja ring finger ubiquitin ligase 2	4	-0.31283	0.11212771627059162	-2.78995	0.00527168	-0.532597	-0.093064	0.023760820302646958	48.05593940201368	1.9251479158307587	0.13283788420358933	0.4986340860466305	Downregulated
ENSG00000177565	TBL1XR1	TBL1X/Y related 1	4	-0.309233	0.11098490371503295	-2.78626	0.00533195	-0.52676	-0.0917068	0	0	1	0.8771668068880736	0.4986340860466305	Downregulated
ENSG00000164176	EDIL3	EGF like and discoidin domains 3	4	-0.303945	0.0853504	-3.56115	3.692403415845619e-4	-0.471229	-0.136661	0	0	1	0.6654466792025676	0.34012939421266936	Downregulated
ENSG00000142875	PRKACB	protein kinase cAMP-activated catalytic subunit beta	4	-0.296346	0.0865109	-3.42553	6.135991554435818e-4	-0.465904	-0.126788	0	0	1	0.5004465017304842	0.34012939421266936	Downregulated
ENSG00000139793	MBNL2	muscleblind like splicing regulator 2	4	-0.284456	0.0750124	-3.79212	1.4936950029402097e-4	-0.431477	-0.137434	0.00237564	10.430144472601729	1.1164470391426642	0.3156638626649226	0.28161595769860126	Downregulated
ENSG00000251349	MSANTD3-TMEFF1	MSANTD3-TMEFF1 readthrough	4	-0.279874	0.0958103	-2.92113	0.0034877	-0.467658	-0.0920891	0	0	1	0.48647292386877583	0.4986340860466305	Downregulated
ENSG00000131507	NDFIP1	Nedd4 family interacting protein 1	4	-0.278178	0.0998123	-2.78701	0.00531968	-0.473806	-0.0825494	0.0195976	49.923777562356506	1.9969557433075784	0.116455	0.4986340860466305	Downregulated
ENSG00000137941	TTLL7	tubulin tyrosine ligase like 7	4	-0.276335	0.0898412	-3.07582	0.00209924	-0.452421	-0.10025	0	0	1	0.9771780929975981	0.47247390592783345	Downregulated
ENSG00000047365	ARAP2	ArfGAP with RhoGAP domain, ankyrin repeat and PH domain 2	4	-0.276189	0.0992364	-2.78314	0.00538358	-0.470689	-0.0816889	0.013533737934547338	34.40429851124442	1.5244901377743783	0.20975041404916372	0.4986340860466305	Downregulated
ENSG00000117152	RGS4	regulator of G protein signaling 4	4	-0.275253	0.0919655	-2.993	0.0027625	-0.455502	-0.0950037	0	0	1	0.7511646780641325	0.4986340860466305	Downregulated
ENSG00000127955	GNAI1	G protein subunit alpha i1	4	-0.272271	0.10575084968879912	-2.57465	0.010034263808356576	-0.479539	-0.0650032	0	0	1	0.5164186751384657	0.5479491213641764	Downregulated
ENSG00000075790	BCAP29	B cell receptor associated protein 29	4	-0.270814	0.0800763	-3.38195	7.197350813080906e-4	-0.427761	-0.113867	0.0031642	11.795716255259615	1.1337317843813113	0.3732393128282251	0.36021027164514435	Downregulated
ENSG00000121879	PIK3CA	phosphatidylinositol-4,5-bisphosphate 3-kinase catalytic subunit alpha	4	-0.265528	0.10343151637792608	-2.56719	0.010252616510601833	-0.46825	-0.0628064	0	0	1	0.8071630689055106	0.5479491213641764	Downregulated
ENSG00000164754	RAD21	RAD21 cohesin complex component	4	-0.264526	0.0809527	-3.26766	0.00108441	-0.42319	-0.105861	0.00886261	33.80906697382102	1.5107809397466765	0.21195743594378574	0.4228082501932407	Downregulated
ENSG00000104267	CA2	carbonic anhydrase 2	4	-0.263429	0.11164089240913673	-2.35961	0.018294260501260352	-0.482241	-0.0446166	0	0	1	0.9777711412980619	0.6089615807813145	Downregulated
ENSG00000138757	G3BP2	G3BP stress granule assembly factor 2	4	-0.260343	0.0747932	-3.48083	4.99861409788996e-4	-0.406935	-0.113751	0	0	1	0.61868692257194835	0.34012939421266936	Downregulated
ENSG00000172209	GPR22	G protein-coupled receptor 22	4	-0.258835	0.11842792556457006	-2.18559	0.0288455	-0.49095	-0.0267206	0.019944644579710704	35.5153	1.5507557590771228	0.23695260183734593	0.6612828277168996	Downregulated
ENSG00000147488	ST18	ST18 C2H2C-type zinc finger transcription factor	4	-0.255477	0.11835091921502008	-2.15864	0.030878190903555116	-0.48744	-0.0235134	0	0	1	0.5569025114171756	0.6612828277168996	Downregulated
ENSG00000197045	GMFB	glia maturation factor beta	4	-0.249474	0.0831532	-3.00017	0.00269828	-0.412451	-0.0864965	0	0	1	0.715278	0.4986340860466305	Downregulated
ENSG00000065559	MAP2K4	mitogen-activated protein kinase kinase 4	4	-0.245326	0.0829183	-2.95864	0.00308996	-0.407843	-0.0828089	0	0	1	0.7421394028763104	0.4986340860466305	Downregulated
ENSG00000123560	PLP1	proteolipid protein 1	4	-0.243792	0.0785205	-3.10482	0.00190394	-0.397689	-0.0898947	0	0	1	0.7298101360394915	0.47247390592783345	Downregulated
ENSG00000112697	TMEM30A	transmembrane protein 30A	4	-0.243469	0.0828876	-2.93734	0.00331037	-0.405926	-0.0810127	0.00227304	8.125052004880796	1.088435990247444	0.38654749827149215	0.4986340860466305	Downregulated
ENSG00000032219	ARID4A	AT-rich interaction domain 4A	4	-0.243253	0.0983994	-2.4721	0.013432313258773499	-0.436112	-0.0503935	0.012249214298402346	31.478106834550783	1.4593875822803883	0.20426375390173943	0.560213	Downregulated
ENSG00000104290	FZD3	frizzled class receptor 3	4	-0.239877	0.10283797506418142	-2.33257	0.0196708	-0.441435	-0.0383179	0.012571319953995744	29.672721531604154	1.4219233585860809	0.2375311616463465	0.6141908978123153	Downregulated
ENSG00000164951	PDP1	pyruvate dehydrogenase phosphatase catalytic subunit 1	4	-0.238569	0.12168218922192853	-1.9606	0.0499263	-0.477062	-7.68e-05	0	0	1	0.9555632529855963	0.7100476829015775	Downregulated
ENSG00000118518	RNF146	ring finger protein 146	4	-0.235621	0.0807335	-2.9185	0.00351718	-0.393856	-0.0773862	0	0	1	0.6598212196554014	0.4986340860466305	Downregulated
ENSG00000179915	NRXN1	neurexin 1	4	-0.233734	0.0919007	-2.54334	0.010979903246700586	-0.413857	-0.0536125	2.3970208398176942e-6	0.00605201	1.00006	0.25920177823195056	0.5479491213641764	Downregulated
ENSG00000101972	STAG2	STAG2 cohesin complex component	4	-0.230145	0.0992792	-2.31816	0.0204407	-0.424729	-0.0355613	0.014536101529664646	37.22283299686427	1.5929358518998633	0.2151141962804834	0.6200227850102479	Downregulated
ENSG00000128989	ARPP19	cAMP regulated phosphoprotein 19	4	-0.22846	0.051950246112703304	-4.39768	1.0941613074620505e-5	-0.330281	-0.12664	1.0930048143781773e-8	9.267144769632037e-5	1.0000009267153358	0.416446	0.11499635341426151	Downregulated
ENSG00000138071	ACTR2	actin related protein 2	4	-0.228047	0.0819364	-2.78322	0.00538224	-0.388639	-0.0674546	0	0	1	0.45548055494587325	0.4986340860466305	Downregulated
ENSG00000108946	PRKAR1A	protein kinase cAMP-dependent type I regulatory subunit alpha	4	-0.22472	0.0660292	-3.40335	6.656486189107033e-4	-0.354135	-0.0953056	0	0	1	0.6753719399094757	0.3497983492375746	Downregulated
ENSG00000151690	MFSD6	major facilitator superfamily domain containing 6	4	-0.224105	0.0917378	-2.44289	0.014570097694199525	-0.403908	-0.0443027	0.0145406	43.781884227651055	1.7787860483432514	0.1518009223508778	0.5812127212155369	Downregulated
ENSG00000093144	ECHDC1	ethylmalonyl-CoA decarboxylase 1	4	-0.222139	0.058339718747714465	-3.80767	1.402809415253939e-4	-0.336482	-0.107795	0	0	1	0.6949214983378287	0.28161595769860126	Downregulated
ENSG00000113327	GABRG2	gamma-aminobutyric acid type A receptor subunit gamma2	4	-0.220637	0.0943697	-2.338	0.019387048574167846	-0.405598	-0.0356755	0	0	1	0.5609470022202765	0.6118855270705827	Downregulated
ENSG00000154734	ADAMTS1	ADAM metallopeptidase with thrombospondin type 1 motif 1	4	-0.220602	0.0993297	-2.2209	0.0263576	-0.415284	-0.0259189	5.25433149536446e-6	0.0111306	1.0001113180185037	0.5524066557802304	0.653345	Downregulated
ENSG00000115963	RND3	Rho family GTPase 3	4	-0.219459	0.0738299	-2.9725	0.00295385	-0.364163	-0.0747554	0	0	1	0.4610606472500696	0.4986340860466305	Downregulated
ENSG00000107105	ELAVL2	ELAV like RNA binding protein 2	4	-0.218707	0.0871083	-2.51075	0.012047341913848444	-0.389436	-0.0479784	0	0	1	0.48059155997399206	0.5479491213641764	Downregulated
ENSG00000006451	RALA	RAS like proto-oncogene A	4	-0.21854	0.0915186	-2.38793	0.016943617532700572	-0.397913	-0.0391668	0.015408137672784759	47.20178166823112	1.8940033046499534	0.1346537811379912	0.6016129063131183	Downregulated
ENSG00000136531	SCN2A	sodium voltage-gated channel alpha subunit 2	4	-0.218078	0.0990156	-2.20246	0.027632871439971254	-0.412145	-0.0240108	0.00464941	10.384576380756842	1.115879342655107	0.4740577059858496	0.6555789589934489	Downregulated
ENSG00000270757	HSPE1-MOB4	HSPE1-MOB4 readthrough	4	-0.217975	0.10302052299719261	-2.11584	0.0343584	-0.419891	-0.0160585	1.0907883238738016e-6	0.00255608	1.0000255614626483	0.38680941702453764	0.6755589505671591	Downregulated
ENSG00000213281	NRAS	NRAS proto-oncogene, GTPase	4	-0.217677	0.0712437	-3.05538	0.00224773	-0.357312	-0.0780416	0	0	1	0.7089150569457466	0.47247390592783345	Downregulated
ENSG00000112972	HMGCS1	3-hydroxy-3-methylglutaryl-CoA synthase 1	4	-0.216063	0.0544896	-3.96521	7.332990418030138e-5	-0.322861	-0.109265	0	0	1	0.7388704513440585	0.28161595769860126	Downregulated
ENSG00000104381	GDAP1	ganglioside induced differentiation associated protein 1	4	-0.215967	0.0978301	-2.20758	0.0272738	-0.407711	-0.0242239	0.00514328	13.42309885215907	1.155042496026018	0.3225534237673739	0.6555789589934489	Downregulated
ENSG00000113595	TRIM23	tripartite motif containing 23	4	-0.214459	0.0936751	-2.28939	0.022056806224111433	-0.398058	-0.0308588	0	0	1	0.7744573261347529	0.62362	Downregulated
ENSG00000204655	MOG	myelin oligodendrocyte glycoprotein	4	-0.21393	0.10113994710391559	-2.11519	0.0344138	-0.412161	-0.0156995	0	0	1	0.7577744083268306	0.6755589505671591	Downregulated
ENSG00000151835	SACS	sacsin molecular chaperone	4	-0.213877	0.0810722	-2.6381	0.00833713	-0.372775	-0.0549782	0	0	1	0.7132710641556564	0.5337438758504669	Downregulated
ENSG00000112851	ERBIN	erbb2 interacting protein	4	-0.213016	0.0981787	-2.16968	0.030031462307060375	-0.405443	-0.0205892	0	0	1	0.9846341836120994	0.6612828277168996	Downregulated
ENSG00000070367	EXOC5	exocyst complex component 5	4	-0.212498	0.10100150358238685	-2.10391	0.0353864	-0.410457	-0.0145386	0	0	1	0.7375063377934711	0.6764651282996489	Downregulated
ENSG00000106723	SPIN1	spindlin 1	4	-0.211258	0.0884579	-2.38824	0.016929399996721363	-0.384633	-0.0378842	2.421943956166201e-6	0.00536788	1.0000536816502288	0.12294341330299843	0.6016129063131183	Downregulated
ENSG00000167005	NUDT21	nudix hydrolase 21	4	-0.210587	0.0664834	-3.16751	0.00153749	-0.340892	-0.0802819	0	0	1	0.5288098694172317	0.44886144446208515	Downregulated
ENSG00000110172	CHORDC1	cysteine and histidine rich domain containing 1	4	-0.210233	0.0970073	-2.16719	0.030220266151688786	-0.400364	-0.0201026	3.939958298512408e-6	0.00920208	1.0000920292363735	0.4552364687407643	0.6612828277168996	Downregulated
ENSG00000138760	SCARB2	scavenger receptor class B member 2	4	-0.209062	0.0772218	-2.7073	0.00678335	-0.360415	-0.0577105	0	0	1	0.8389349230133717	0.5298345204542622	Downregulated
ENSG00000022355	GABRA1	gamma-aminobutyric acid type A receptor subunit alpha1	4	-0.207157	0.10250887292344821	-2.02086	0.0432938	-0.40807	-0.00624281	0	0	1	0.7599237730949956	0.7021332902957499	Downregulated
ENSG00000023287	RB1CC1	RB1 inducible coiled-coil 1	4	-0.205099	0.0752216	-2.72659	0.00639917	-0.35253	-0.0576671	0	0	1	0.7852613049888009	0.5298345204542622	Downregulated
ENSG00000117616	RSRP1	arginine and serine rich protein 1	4	-0.204281	0.0657286	-3.10794	0.00188395	-0.333107	-0.075455	0	0	1	0.7386309504643073	0.47247390592783345	Downregulated
ENSG00000076554	TPD52	tumor protein D52	4	-0.204272	0.0750867	-2.72048	0.0065187	-0.351439	-0.0571048	0.00463786	20.42578850005594	1.256688544128022	0.3023645198053043	0.5298345204542622	Downregulated
ENSG00000005249	PRKAR2B	protein kinase cAMP-dependent type II regulatory subunit beta	4	-0.204212	0.0806619	-2.53171	0.011350847615803962	-0.362307	-0.046118	0.00421046	16.0054	1.1905522079279012	0.3796454091161814	0.5479491213641764	Downregulated
ENSG00000163539	CLASP2	cytoplasmic linker associated protein 2	4	-0.203998	0.061521197923075054	-3.3159	9.134992190451227e-4	-0.324577	-0.0834185	0	0	1	0.7851033469121043	0.4174294257462713	Downregulated
ENSG00000108061	SHOC2	SHOC2 leucine rich repeat scaffold protein	4	-0.203684	0.0890372	-2.28763	0.022159063491746116	-0.378194	-0.0291745	0.0137073	43.80694424888087	1.7795793210268407	0.16303602959133356	0.62362	Downregulated
ENSG00000006652	IFRD1	interferon related developmental regulator 1	4	-0.203414	0.0768819	-2.6458	0.00814973	-0.3541	-0.0527286	2.7766678903428097e-6	0.00963033	1.0000963126128046	0.3827995742365589	0.5298345204542622	Downregulated
ENSG00000198677	SKIC3	SKI3 subunit of superkiller complex	4	-0.201677	0.10145076177814684	-1.98793	0.0468199	-0.400516	-0.00283671	0.010387957688412212	24.752604833881264	1.3289496570510722	0.3091359211370472	0.7021332902957499	Downregulated
ENSG00000104442	ARMC1	armadillo repeat containing 1	4	-0.201445	0.086752	-2.32208	0.0202287	-0.371476	-0.0314141	0	0	1	0.8042162466687038	0.6198365977822127	Downregulated
ENSG00000115966	ATF2	activating transcription factor 2	4	-0.201327	0.0587822	-3.42496	6.148866308316572e-4	-0.316538	-0.0861158	0	0	1	0.5834840323946661	0.34012939421266936	Downregulated
ENSG00000125848	FLRT3	fibronectin leucine rich transmembrane protein 3	4	-0.20082	0.0744357	-2.6979	0.00697789	-0.346711	-0.0549286	0	0	1	0.9632778646056117	0.5298345204542622	Downregulated
ENSG00000100934	SEC23A	SEC23 homolog A, COPII component	4	-0.200089	0.10011674151214774	-1.99856	0.0456565	-0.396314	-0.00386361	0.0125804	31.38928811914417	1.4574983593473338	0.23832727981322688	0.7021332902957499	Downregulated
ENSG00000143367	TUFT1	tuftelin 1	4	0.2000731158412847	0.0947636	2.1112856199287457	0.0347478	0.0143398	0.385806	0.023126073508191437	66.93022176137448	3.023908998676015	0.0395106	0.6762945470083831	Upregulated
ENSG00000072310	SREBF1	sterol regulatory element binding transcription factor 1	4	0.20478645934930156	0.0858505	2.38538	0.017061310543298333	0.0365225	0.37305040157319497	0.016718615018646278	57.25815522136476	2.3396276065740986	0.070744	0.6037521003705908	Upregulated
ENSG00000180900	SCRIB	scribble planar cell polarity protein	4	0.20659512196777385	0.077664	2.660115985438862	0.00781137	0.054376571853804484	0.3588136720817432	0.00691325	28.572040140910158	1.4000119868644703	0.21047768930774907	0.5298345204542622	Upregulated
ENSG00000099203	TMED1	transmembrane p24 trafficking protein 1	4	0.20681640763494946	0.0906686	2.2810139631377973	0.022547620635851293	0.029109161240523068	0.3845236540293758	0.0215134	66.69573640163715	3.0026185597725012	0.048465785917398155	0.62362	Upregulated
ENSG00000099785	MARCHF2	membrane associated ring-CH-type finger 2	4	0.2248884978015536	0.0778956	2.8870498300115304	0.00388873	0.0722159	0.37756108129714216	0	0	1	0.8506837064492205	0.4986340860466305	Upregulated
ENSG00000124145	SDC4	syndecan 4	4	0.22677546163549522	0.10057023288248425	2.2548964553008553	0.0241398	0.0296614	0.42388949600197023	0	0	1	0.8944716894549631	0.6404481411683417	Upregulated
ENSG00000109501	WFS1	wolframin ER transmembrane glycoprotein	4	0.23688003479294029	0.0669635	3.5374515433290137	4.0400831183485305e-4	0.10563404282273278	0.36812602676314776	0	0	1	0.8093206621340239	0.34012939421266936	Upregulated
ENSG00000165684	SNAPC4	small nuclear RNA activating complex polypeptide 4	4	0.2372853160092414	0.087043	2.726070654668014	0.00640933	0.0666842	0.4078864237398684	0.021325763019132773	70.83509914662427	3.428779014293319	0.0250108	0.5298345204542622	Upregulated

## Sheet: Supplementary Table S5
ENSG	SYMBOL	GENENAME	n_studies	meta_logFC	meta_SE	meta_z	meta_p	ci_lb	ci_ub	tau2	I2	H2	Q_p	FDR	Regulation
ENSG00000129151	BBOX1	gamma-butyrobetaine hydroxylase 1	4	-0.29224	0.0880073	-3.32063	8.981327103941556e-4	-0.464731	-0.119749	0	0	1	0.9523294239107848	0.12654689889453652	Downregulated
ENSG00000115380	EFEMP1	EGF-like fibulin extracellular matrix protein 1	4	-0.270189	0.10483653654583777	-2.57724	0.00995923	-0.475665	-0.0647132	0	0	1	0.7601982491083177	0.24940860630255893	Downregulated
ENSG00000256043	CTSO	cathepsin O	4	-0.264105	0.12803369936010056	-2.06277	0.039134137095472823	-0.515046	-0.0131631	0.0481567	76.5421	4.262960155287075	0.00469238	0.3887009004759803	Downregulated
ENSG00000139155	SLCO1C1	solute carrier organic anion transporter family member 1C1	4	-0.248777	0.10417108665325103	-2.38816	0.0169332	-0.452948	-0.0446051	0	0	1	0.8120435096145544	0.29578670782068095	Downregulated
ENSG00000293489	CMAHP	cytidine monophospho-N-acetylneuraminic acid hydroxylase, pseudogene	4	-0.229222	0.10334244088533108	-2.21808	0.026549405323113524	-0.431769	-0.0266743	0.0276889	68.76016773281786	3.2010415147155373	0.0493148	0.342744	Downregulated
ENSG00000134215	VAV3	vav guanine nucleotide exchange factor 3	4	-0.228925	0.0977235	-2.34258	0.0191508	-0.42046	-0.0373909	0.020374445031932552	58.28403876664228	2.3971639881579923	0.0543406	0.30742809210897276	Downregulated
ENSG00000175426	PCSK1	proprotein convertase subtilisin/kexin type 1	4	-0.225104	0.0721712	-3.11903	0.00181444	-0.366557	-0.0836515	1.5639784085454115e-6	0.00653909	1.0000653952081142	0.19016226247377616	0.1556162104854079	Downregulated
ENSG00000111801	BTN3A3	butyrophilin subfamily 3 member A3	4	-0.225057	0.10319000776761235	-2.181	0.0291837	-0.427306	-0.0228083	0.027406929357876992	68.89315206561234	3.214726230408357	0.01935	0.354482	Downregulated
ENSG00000149090	PAMR1	peptidase domain containing associated with muscle regeneration 1	4	-0.221897	0.0614438	-3.61138	3.0456717327404366e-4	-0.342325	-0.10147	0	0	1	0.5336907951817208	0.0811877	Downregulated
ENSG00000064102	INTS13	integrator complex subunit 13	4	-0.221642	0.0548034	-4.04431	5.247824465192328e-5	-0.329055	-0.114229	0	0	1	0.5027401499431557	0.0517593	Downregulated
ENSG00000119938	PPP1R3C	protein phosphatase 1 regulatory subunit 3C	4	-0.217878	0.0946165	-2.30275	0.021292963312143365	-0.403323	-0.0324331	0	0	1	0.44146928704316163	0.31595834714874765	Downregulated
ENSG00000133835	HSD17B4	hydroxysteroid 17-beta dehydrogenase 4	4	-0.210094	0.0962176	-2.18353	0.028996899182776443	-0.398677	-0.0215108	0.026683191013664186	72.63737885866423	3.654620640452223	0.010061119094502986	0.3535184383680149	Downregulated
ENSG00000147488	ST18	ST18 C2H2C-type zinc finger transcription factor	4	-0.204624	0.083699	-2.44476	0.014494758936779201	-0.368671	-0.0405772	0.00588567	18.532505671409588	1.2274834377090416	0.4488445765050521	0.28656205177250454	Downregulated
ENSG00000170989	S1PR1	sphingosine-1-phosphate receptor 1	4	-0.204127	0.0715337	-2.85358	0.00432291	-0.344331	-0.0639239	0	0	1	0.6577250965400934	0.19691064497569183	Downregulated
ENSG00000183230	CTNNA3	catenin alpha 3	4	-0.203777	0.0583201	-3.49411	4.756386348421597e-4	-0.318082	-0.0894718	0	0	1	0.5516184274710494	0.098851	Downregulated
ENSG00000100365	NCF4	neutrophil cytosolic factor 4	4	0.20005292157479793	0.0850862	2.3511805626822055	0.018713950224724368	0.0332871	0.3668187274477929	0.014365338951034798	60.66015030314646	2.5419517555502544	0.0759828	0.30711429461972783	Upregulated
ENSG00000182578	CSF1R	colony stimulating factor 1 receptor	4	0.20049452447728383	0.0732647	2.7365779913344332	0.00620819	0.0568984	0.3440906683903397	7.755435248175904e-7	0.00312129	1.0000312138615464	0.35248529429007297	0.21598226932493086	Upregulated
ENSG00000167772	ANGPTL4	angiopoietin like 4	4	0.20210578982631142	0.082479	2.4503921126792907	0.014270071984785453	0.04045	0.3637615783333472	0	0	1	0.5544646230521313	0.28606853655678643	Upregulated
ENSG00000099977	DDT	D-dopachrome tautomerase	4	0.20335135984662295	0.083048	2.448600872956585	0.014341226659403863	0.0405803	0.3661224124540571	0	0	1	0.5297708653651139	0.28633100919372534	Upregulated
ENSG00000129667	RHBDF2	rhomboid 5 homolog 2	4	0.20442130710474002	0.047413909088624126	4.3114206576522545	1.6220897978071605e-5	0.1114917529247804	0.2973508612846996	0	0	1	0.8649183409466703	0.0319973	Upregulated
ENSG00000120594	PLXDC2	plexin domain containing 2	4	0.20494718478475382	0.0694044	2.9529421143954773	0.00314761	0.0689171	0.3409773151936007	0.00962977	50.50566465024196	2.0204332332849253	0.10594532494857067	0.18555057112108428	Upregulated
ENSG00000100364	KIAA0930	KIAA0930	4	0.20544014720281709	0.0647269	3.173952034475586	0.00150379	0.0785777	0.3323025840394396	0	0	1	0.7141481663777598	0.14750948291807078	Upregulated
ENSG00000174938	SEZ6L2	seizure related 6 homolog like 2	4	0.20574337547077562	0.0708186	2.9052151241977704	0.00367001	0.0669414	0.34454535354865473	0	0	1	0.5348034149188684	0.18562710348239705	Upregulated
ENSG00000129951	PLPPR3	phospholipid phosphatase related 3	4	0.20592082488079486	0.0640581	3.2145950191009174	0.00130629	0.0803693	0.33147237897547477	0	0	1	0.9545323232648947	0.14476298947095695	Upregulated
ENSG00000185885	IFITM1	interferon induced transmembrane protein 1	4	0.2060376455202391	0.10011742789761026	2.057959836233039	0.039594	0.00981109	0.4022641984243408	0.0173776	44.24695752808411	1.7936240887727757	0.16345088284785697	0.3901253883737856	Upregulated
ENSG00000121905	HPCA	hippocalcin	4	0.20820810212508617	0.0950754	2.189925675792009	0.0285296	0.021863704246368243	0.3945525000038041	0.014500508688838091	40.647943461781516	1.68486	0.17966856112242657	0.3512955259958046	Upregulated
ENSG00000126583	PRKCG	protein kinase C gamma	4	0.20963443732475565	0.0895257	2.3416128770967313	0.019200618953576724	0.034167368837641626	0.38510150581186964	0	0	1	0.5252676286556628	0.30742809210897276	Upregulated
ENSG00000099814	CEP170B	centrosomal protein 170B	4	0.21064222069863672	0.0573581	3.672406685641704	2.4027690036511101e-4	0.0982224	0.32306200465312684	0	0	1	0.7492440370965133	0.0697015	Upregulated
ENSG00000157933	SKI	SKI proto-oncogene	4	0.21116679095427002	0.059272399879336364	3.562649587061639	3.6713058664287373e-4	0.094995	0.32733855999502554	0	0	1	0.5646370305728314	0.0842095	Upregulated
ENSG00000173621	LRFN4	leucine rich repeat and fibronectin type III domain containing 4	4	0.21131783340193197	0.0647339	3.264405916106187	0.00109694	0.0844417	0.3381940103857226	0.00319552	18.74399689870453	1.2306783029352042	0.27646890888429526	0.1424774669423218	Upregulated
ENSG00000080845	DLGAP4	DLG associated protein 4	4	0.21133886158199744	0.0613045	3.447360995514639	5.660916278764504e-4	0.0911842	0.33149354157441707	3.3700289047988304e-7	0.00198828	1.0000198832332599	0.18720548391798214	0.10534644765557416	Upregulated
ENSG00000143590	EFNA3	ephrin A3	4	0.21171466603109418	0.0672584	3.1477783774700376	0.00164516	0.0798905	0.343539	2.9680944540404776e-6	0.015253950197837212	1.000152562773828	0.39604325359508913	0.14906169567388425	Upregulated
ENSG00000277224	H2BC7	H2B clustered histone 7	4	0.21287119262018595	0.10827107589353797	1.966094738261402	0.0492877	6.637833014487005e-4	0.4250786019389232	0.0268547	60.801209597384364	2.5510991276232655	0.070224	0.42419220807482794	Upregulated
ENSG00000136490	LIMD2	LIM domain containing 2	4	0.21452915824684565	0.056705429621076095	3.7832207547037107	1.548119928018063e-4	0.10338855846166575	0.3256697580320256	0	0	1	0.706592	0.0654354	Upregulated
ENSG00000183134	PTGDR2	prostaglandin D2 receptor 2	4	0.21596961602270726	0.10904886756557788	1.9804847206948872	0.047649088550535255	0.00223776	0.42970146900611794	0.0209628	47.21179464985884	1.8943625633170456	0.1450713073327912	0.4134031636227758	Upregulated
ENSG00000090776	EFNB1	ephrin B1	4	0.2187124985591072	0.053860389686651015	4.060729969306439	4.8919525033264386e-5	0.11314807457997866	0.32427692253823576	0	0	1	0.6797472069961483	0.0517593	Upregulated
ENSG00000173898	SPTBN2	spectrin beta, non-erythrocytic 2	4	0.21916450682559224	0.065394	3.3514446665022786	8.039110286400164e-4	0.0909945	0.3473344701733525	0	0	1	0.7669877573040285	0.12082078906456493	Upregulated
ENSG00000111348	ARHGDIB	Rho GDP dissociation inhibitor beta	4	0.22417609414270218	0.0926955	2.418413110693514	0.015588367995940159	0.0424962	0.4058560018357924	0.011067833055733216	32.12145847562503	1.4732196325121443	0.1790863025778145	0.29208134326325963	Upregulated
ENSG00000105696	TMEM59L	transmembrane protein 59 like	4	0.22507996759266025	0.0723959	3.109014297192001	0.00187713	0.0831866	0.36697337429763843	0	0	1	0.8393391329069771	0.15824	Upregulated
ENSG00000175183	CSRP2	cysteine and glycine rich protein 2	4	0.22850940814722026	0.0946934	2.4131503464868262	0.0158153	0.0429138	0.4141050593875771	0.00740517	20.210202183499632	1.2532930617267488	0.3858187005654864	0.29230267733473053	Upregulated
ENSG00000105376	ICAM5	intercellular adhesion molecule 5	4	0.2289295819720025	0.0785966	2.9127147737172483	0.00358302	0.074883	0.3829761572528033	0.00623066	23.965161324183377	1.3151865873795252	0.2995898849146674	0.18555057112108428	Upregulated
ENSG00000242265	PEG10	paternally expressed 10	4	0.22975088982823388	0.0618009	3.7176	2.011267617894304e-4	0.10862332599592983	0.35087845366053794	0	0	1	0.9142234801313074	0.0657562	Upregulated
ENSG00000019582	CD74	CD74 molecule	4	0.2320553973937913	0.10728761101015102	2.1629281816316643	0.030546703836389282	0.021775543826552363	0.4423352509610302	1.274604789453949e-6	0.00236479	1.000023648461019	0.3573946499406739	0.3582299542424585	Upregulated
ENSG00000164587	RPS14	ribosomal protein S14	4	0.23261364685493863	0.11526128864653817	2.0181419936078866	0.0435765	0.00670567	0.45852162141382885	0.0404799	80.14423840266427	5.036321548774951	4.2357424277372736e-4	0.4021425788340625	Upregulated
ENSG00000198910	L1CAM	L1 cell adhesion molecule	4	0.2348054042756753	0.068092	3.448353650456182	5.640150274478109e-4	0.101347	0.3682633330164846	1.1898385711361545e-6	0.00632395	1.00006	0.4093937813632164	0.10534644765557416	Upregulated
ENSG00000141480	ARRB2	arrestin beta 2	4	0.2369786677550727	0.059786013121951864	3.963781081566389	7.377190901575577e-5	0.11980023525680798	0.3541571002533374	0	0	1	0.684663	0.0596634	Upregulated
ENSG00000172216	CEBPB	CCAAT enhancer binding protein beta	4	0.24031017538880126	0.0634257	3.788847468855621	1.513477987522964e-4	0.11599815365866438	0.3646221971189381	1.93783934818723e-7	8.503433734530529e-4	1.0000085035060435	0.4714803702656884	0.0654354	Upregulated
ENSG00000026025	VIM	vimentin	4	0.24208305523907095	0.0902514	2.6823183208104178	0.00731139	0.0651935	0.4189726010677126	0.0087667	26.4024	1.3587400268041532	0.34998642270846025	0.2282031425080202	Upregulated
ENSG00000137825	ITPKA	inositol-trisphosphate 3-kinase A	4	0.24572279469041206	0.0674655	3.642201918461203	2.703159052135074e-4	0.11349294072964852	0.3779526486511756	0	0	1	0.8634580507321286	0.074059	Upregulated
ENSG00000136732	GYPC	glycophorin C (Gerbich blood group)	4	0.24588822457873966	0.11302833165716868	2.175456551234909	0.029595920662069296	0.024356765298040622	0.46741968385943866	0.026694127714022804	55.16015979519527	2.2301595978766366	0.10662524185800343	0.35653383781725234	Upregulated
ENSG00000118785	SPP1	secreted phosphoprotein 1	4	0.24789531151108285	0.092258	2.6869788654666826	0.00721015	0.0670729	0.4287176799868666	0.00323241	5.188750059978904	1.0547271559362563	0.31978923961670147	0.2282031425080202	Upregulated
ENSG00000089820	ARHGAP4	Rho GTPase activating protein 4	4	0.24838807454211131	0.11039159750498807	2.2500632308621844	0.0244449	0.0320245	0.4647516298477296	0.034480795797421394	77.30073352624916	4.405428700334383	0.011873381768168946	0.33347214632919847	Upregulated
ENSG00000160932	LY6E	lymphocyte antigen 6 family member E	4	0.24907259983334418	0.0768542	3.2408438571694993	0.00119176	0.0984411	0.39970414727095327	0	0	1	0.9880545952851019	0.1433460067511669	Upregulated
ENSG00000141574	SECTM1	secreted and transmembrane 1	4	0.25203805417109415	0.0644157	3.9126784580791645	9.12780373424238e-5	0.1257855357999807	0.3782905725422076	0	0	1	0.7396006626663556	0.0600184	Upregulated
ENSG00000105509	HAS1	hyaluronan synthase 1	4	0.25831952284272985	0.12819253100952735	2.0150902771670167	0.0438952	0.00706678	0.5095722667084375	0.0429775	76.50435008204808	4.256106996367642	0.037891	0.402359	Upregulated
ENSG00000110057	UNC93B1	unc-93B1 regulator of TLR signaling	4	0.26342946329671424	0.0985658	2.672626507955189	0.007526	0.0702441	0.45661480325777876	0.014318043504791026	36.21253408584701	1.5677061091372226	0.24792599323098757	0.22925106828587258	Upregulated
ENSG00000126705	AHDC1	AT-hook DNA binding motif containing 1	4	0.2649276540124713	0.0673164	3.935556058357066	8.30042857048584e-5	0.13298984073434025	0.39686546729060235	0	0	1	0.8858858654596152	0.0596634	Upregulated
ENSG00000284874	SEPT5-GP1BB	SEPT5-GP1BB readthrough	4	0.26578935636871315	0.0793081	3.351352286404867	8.041792840678276e-4	0.1103483518315296	0.4212303609058967	0	0	1	0.8152583631846262	0.12082078906456493	Upregulated
ENSG00000053438	NNAT	neuronatin	4	0.2696394018897743	0.0702146	3.8402159708432424	1.2292611996013854e-4	0.13202122610763634	0.4072575776719123	0	0	1	0.752963	0.0654354	Upregulated
ENSG00000123689	G0S2	G0/G1 switch 2	4	0.2706341363100728	0.0709609	3.8138482390637543	1.3681950475636368e-4	0.1315533111419848	0.4097149614781609	1.3981625298708184e-6	0.00546631	1.0000546660959102	0.3185446628943535	0.0654354	Upregulated
ENSG00000101180	HRH3	histamine receptor H3	4	0.2800617285511707	0.0529337	5.2908036636072024	1.2178004319179972e-7	0.1763136145956271	0.38380984250671424	0	0	1	0.8878731852167593	9.481995165648504e-4	Upregulated
ENSG00000106211	HSPB1	heat shock protein family B (small) member 1	4	0.28057132529352036	0.0958373	2.9275793134210355	0.00341612	0.0927337	0.46840900065520763	0.0037011	8.548332461025561	1.093473773535977	0.3402616717510649	0.18555057112108428	Upregulated
ENSG00000186642	PDE2A	phosphodiesterase 2A	4	0.2893027061662145	0.055564	5.20666	1.922740579062862e-7	0.18039924016195957	0.39820617217046944	9.873983970271744e-4	7.915491401021882	1.085958990512653	0.36907837734034826	9.481995165648504e-4	Upregulated
ENSG00000175274	TP53I11	tumor protein p53 inducible protein 11	4	0.2898420296441106	0.10752414989986729	2.695599359902201	0.00702621	0.0790986	0.5005854909161365	0.022908032067763286	51.07035717022445	2.043750867912451	0.1128719598519152	0.22595376919933152	Upregulated
ENSG00000176046	NUPR1	nuclear protein 1, transcriptional regulator	4	0.29222195863494616	0.0899911	3.24723	0.00116534	0.11584260277728442	0.4686013144926079	0.00600203	17.80449378687306	1.2166115230278807	0.34318865492333483	0.1433460067511669	Upregulated
ENSG00000173369	C1QB	complement C1q B chain	4	0.29226473315189694	0.12182800817607382	2.3989945951467644	0.0164402	0.0534862	0.5310432414852528	0.024039205659435053	41.281525676946586	1.7030415240325663	0.13331196795603364	0.29578670782068095	Upregulated
ENSG00000151929	BAG3	BAG cochaperone 3	4	0.29601548678754247	0.10813641874131695	2.73743	0.0061922	0.084072	0.5079589729376658	8.68780727027607e-4	1.4958774964275394	1.0151859379933392	0.41310320473383505	0.21598226932493086	Upregulated
ENSG00000173848	NET1	neuroepithelial cell transforming 1	4	0.32668914359436835	0.0734483	4.447881558852247	8.672132272951211e-6	0.18273320701803067	0.47064508017070605	8.690725001124123e-6	0.0378479	1.0003786227151927	0.5302791869332001	0.0251896	Upregulated
ENSG00000166426	CRABP1	cellular retinoic acid binding protein 1	4	0.33437205414028925	0.0929652	3.596745732879514	3.222231779665173e-4	0.15216368240004605	0.5165804258805324	0.00343865	6.883710662640653	1.0739259555081824	0.4478311917223169	0.0836339	Upregulated
ENSG00000132965	ALOX5AP	arachidonate 5-lipoxygenase activating protein	4	0.34010799738997977	0.1731234972168127	1.9645397814719663	0.0494675	7.921779674066598e-4	0.6794238168125528	0.0637396	56.37383133848608	2.292202204962772	0.0721645	0.42536898407098095	Upregulated
ENSG00000011600	TYROBP	transmembrane immune signaling adaptor TYROBP	4	0.3992043018073606	0.1551804238363308	2.572517150928795	0.0100962	0.0950563	0.7033523436322299	0.050062915451385775	55.45545788397744	2.2449439426167146	0.0728723	0.24992780834782197	Upregulated
ENSG00000204388	HSPA1B	heat shock protein family A (Hsp70) member 1B	4	0.41223951679967086	0.15707610323454912	2.6244572427679005	0.00867872	0.1043760116280591	0.7201030219712826	0	0	1	0.9452363723010337	0.23705149011742424	Upregulated
ENSG00000196136	SERPINA3	serpin family A member 3	4	0.4539771090786512	0.20802339076104384	2.182336839226575	0.029084682054179214	0.0462588	0.8616954629121993	0	0	1	0.745763	0.353714	Upregulated

## Sheet: Supplementary Table S6
ENSG	SYMBOL	GENENAME	n_studies	meta_logFC	meta_SE	meta_z	meta_p	ci_lb	ci_ub	tau2	I2	H2	Q_p	FDR	Regulation
ENSG00000101180	HRH3	histamine receptor H3	4	0.2800617285511707	0.0529337	5.2908036636072024	1.2178004319179972e-7	0.1763136145956271	0.38380984250671424	0	0	1	0.8878731852167593	9.481995165648504e-4	Upregulated
ENSG00000186642	PDE2A	phosphodiesterase 2A	4	0.2893027061662145	0.055564	5.20666	1.922740579062862e-7	0.18039924016195957	0.39820617217046944	9.873983970271744e-4	7.915491401021882	1.085958990512653	0.36907837734034826	9.481995165648504e-4	Upregulated
ENSG00000173848	NET1	neuroepithelial cell transforming 1	4	0.32668914359436835	0.0734483	4.447881558852247	8.672132272951211e-6	0.18273320701803067	0.47064508017070605	8.690725001124123e-6	0.0378479	1.0003786227151927	0.5302791869332001	0.0251896	Upregulated
ENSG00000129667	RHBDF2	rhomboid 5 homolog 2	4	0.204421	0.0474139	4.3114206576522545	1.6220897978071605e-5	0.1114917529247804	0.2973508612846996	0	0	1	0.8649183409466703	0.0319973	Upregulated
